# Supplementary material for: Association between folate and glutamine metabolism and prognosis of kidney cancer
Source: Front Nutr. 2025 Jan 31;11:1506967. doi: 10.3389/fnut.2024.1506967 (PMC11825324; doi:10.3389/fnut.2024.1506967)
Supplement: Supplementary file 5 [file Data_Sheet_1.csv]

Age_at_diagnosed	Folate	VitaminB12	Methylmalonic_Acid	OS	follow_up_month_from_exam	BMI	Gender	Age_at_screening	Race	CSS	BMI_group	Folate_group	VitaminB12_group	Methylmalonic_Acid_group	OS.time	M	V	F	risk_factor	M1	V1	F1	risk_factor1	Risk_group
72	73.3	279	0.31	1	56	27.18	1	81	3	0	3	4	1	4	4.666666667	0.4844	0.2529	1.7712	-1.0339	1.0032	0.7937	4.2776	-4.4871	Low
61	136.6	488	0.24	1	93	26.18	1	76	3	0	3	4	2	4	7.75	0.4844	0.5058	1.7712	-0.781	1.0032	1.5874	4.2776	-3.6934	Low
80	121	648	0.3	1	54	31.5	2	80	3	0	4	4	3	4	4.5	0.4844	0.7587	1.7712	-0.5281	1.0032	2.3811	4.2776	-2.8997	Low
50	61.5	447	0.2	0	66	37	1	77	3	0	4	3	2	3	5.5	0.3633	0.5058	1.3284	-0.4593	0.7524	1.5874	3.2082	-2.3732	Low
48	61.2	495	0.2	1	57	26.59	1	80	3	1	3	3	2	3	4.75	0.3633	0.5058	1.3284	-0.4593	0.7524	1.5874	3.2082	-2.3732	Low
57	54.9	439	0.21	0	101	29.2	1	60	2	0	4	3	2	3	8.416666667	0.3633	0.5058	1.3284	-0.4593	0.7524	1.5874	3.2082	-2.3732	Low
51	45.9	290	0.49	1	181	32.93	2	72	1	0	4	2	1	4	15.08333333	0.4844	0.2529	0.8856	-0.1483	1.0032	0.7937	2.1388	-2.3483	Low
65	78.2	802	0.1	1	154	50.84	2	75	4	0	4	4	3	1	12.83333333	0.1211	0.7587	1.7712	-0.8914	0.2508	2.3811	4.2776	-2.1473	Low
66	96.5	556	0.14	1	59	27.36	2	68	1	0	3	4	3	1	4.916666667	0.1211	0.7587	1.7712	-0.8914	0.2508	2.3811	4.2776	-2.1473	Low
48	63.3	481	0.16	0	189	32.73	2	50	3	0	4	3	2	2	15.75	0.2422	0.5058	1.3284	-0.5804	0.5016	1.5874	3.2082	-2.1224	Low
80	65.5	542	0.18	1	76	28.78	1	84	3	0	4	3	2	2	6.333333333	0.2422	0.5058	1.3284	-0.5804	0.5016	1.5874	3.2082	-2.1224	Low
85	73.8	1049	0.26	1	48	26.41	1	85	3	0	3	4	4	4	4	0.4844	1.0116	1.7712	-0.2752	1.0032	3.1748	4.2776	-2.106	Low
49	54	353	0.21	0	184	26.16	2	52	5	0	3	2	1	3	15.33333333	0.3633	0.2529	0.8856	-0.2694	0.7524	0.7937	2.1388	-2.0975	Low
61	80.4	849	0.2	0	198	28.02	2	64	3	0	4	4	4	3	16.5	0.3633	1.0116	1.7712	-0.3963	0.7524	3.1748	4.2776	-1.8552	Low
68	104.5	805	0.23	1	77	27.86	1	80	3	0	3	4	4	3	6.416666667	0.3633	1.0116	1.7712	-0.3963	0.7524	3.1748	4.2776	-1.8552	Low
57	42.9	271	0.17	1	52	27.47	1	75	3	1	3	2	1	2	4.333333333	0.2422	0.2529	0.8856	-0.3905	0.5016	0.7937	2.1388	-1.8467	Low
71	37.5	390	0.17	1	46	22.2	1	73	1	0	2	2	1	2	3.833333333	0.2422	0.2529	0.8856	-0.3905	0.5016	0.7937	2.1388	-1.8467	Low
69	46.2	333	0.18	0	72	24.4	2	72	3	0	3	2	1	2	6	0.2422	0.2529	0.8856	-0.3905	0.5016	0.7937	2.1388	-1.8467	Low
60	76.6	1086	0.17	1	32	27.05	1	72	4	1	3	4	4	2	2.666666667	0.2422	1.0116	1.7712	-0.5174	0.5016	3.1748	4.2776	-1.6044	Low
63	47.3	346	0.15	0	81	23.9	1	78	4	0	2	2	1	1	6.75	0.1211	0.2529	0.8856	-0.5116	0.2508	0.7937	2.1388	-1.5959	Low
68	69.5	561	0.19	1	137	17.52	2	72	2	0	1	3	3	3	11.41666667	0.3633	0.7587	1.3284	-0.2064	0.7524	2.3811	3.2082	-1.5795	Low
74	32	524	0.37	1	115	30.92	1	76	3	0	4	2	2	4	9.583333333	0.4844	0.5058	0.8856	0.1046	1.0032	1.5874	2.1388	-1.5546	High
68	110	1120	0.15	0	99	27.8	1	74	3	0	3	4	4	1	8.25	0.1211	1.0116	1.7712	-0.6385	0.2508	3.1748	4.2776	-1.3536	High
50	70.6	732	0.17	0	82	28.9	1	72	3	0	4	3	3	2	6.833333333	0.2422	0.7587	1.3284	-0.3275	0.5016	2.3811	3.2082	-1.3287	High
70	25.9	373	0.74	1	36	30.6	1	73	5	1	4	1	1	4	3	0.4844	0.2529	0.4428	0.2945	1.0032	0.7937	1.0694	-1.2789	High
55	62.3	574	0.09	1	60	30.68	1	73	3	0	4	3	3	1	5	0.1211	0.7587	1.3284	-0.4486	0.2508	2.3811	3.2082	-1.0779	High
36	37.2	440	0.18	0	63	27	1	61	3	0	3	2	2	2	5.25	0.2422	0.5058	0.8856	-0.1376	0.5016	1.5874	2.1388	-1.053	High
59	30.3	321	0.23	0	92	27.7	2	74	3	0	3	1	1	3	7.666666667	0.3633	0.2529	0.4428	0.1734	0.7524	0.7937	1.0694	-1.0281	High
69	63	936	0.22	1	166	25.01	2	71	3	0	3	3	4	3	13.83333333	0.3633	1.0116	1.3284	0.0465	0.7524	3.1748	3.2082	-0.7858	High
76	35.1	570	0.28	1	23	30.9	2	80	3	0	4	2	3	4	1.916666667	0.4844	0.7587	0.8856	0.3575	1.0032	2.3811	2.1388	-0.7609	High
63	67.3	860	0.18	0	87	26.1	1	65	4	0	3	3	4	2	7.25	0.2422	1.0116	1.3284	-0.0746	0.5016	3.1748	3.2082	-0.535	High
26	19.1	307	0.09	0	206	37.42	2	26	1	0	4	1	1	1	17.16666667	0.1211	0.2529	0.4428	-0.0688	0.2508	0.7937	1.0694	-0.5265	High
56	30.2	408	0.2	0	95	24.7	1	71	3	0	3	1	2	3	7.916666667	0.3633	0.5058	0.4428	0.4263	0.7524	1.5874	1.0694	-0.2344	High
58	29.9	468	0.23	0	77	23.3	1	65	4	0	2	1	2	3	6.416666667	0.3633	0.5058	0.4428	0.4263	0.7524	1.5874	1.0694	-0.2344	High
42	43.7	562	0.11	0	93	37.8	2	63	4	0	4	2	3	1	7.75	0.1211	0.7587	0.8856	-0.0058	0.2508	2.3811	2.1388	-0.0085	High
85	17.9	411	0.13	1	8	24.04	1	85	3	1	3	1	2	1	0.666666667	0.1211	0.5058	0.4428	0.1841	0.2508	1.5874	1.0694	0.2672	High
74	40.2	1542	0.16	0	83	26.2	1	78	1	0	3	2	4	2	6.916666667	0.2422	1.0116	0.8856	0.3682	0.5016	3.1748	2.1388	0.5344	High
49	18.8	703	0.22	1	18	26.9	1	78	3	0	3	1	3	3	1.5	0.3633	0.7587	0.4428	0.6792	0.7524	2.3811	1.0694	0.5593	High
46	21.5	650	0.12	1	58	21.8	1	47	4	0	2	1	3	1	4.833333333	0.1211	0.7587	0.4428	0.437	0.2508	2.3811	1.0694	1.0609	High
71	14.9	1501	0.26	1	9	34.12	2	72	4	1	4	1	4	4	0.75	0.4844	1.0116	0.4428	1.0532	1.0032	3.1748	1.0694	1.1022	High
70	27.4	1550	0.45	1	68	28.4	1	72	3	0	4	1	4	4	5.666666667	0.4844	1.0116	0.4428	1.0532	1.0032	3.1748	1.0694	1.1022	High
